# Supplementary material for: Identification of Priority Nutrients in the US: Targeting Malnutrition to Address Diet-Related Disease Across the Lifespan
Source: Nutrients. 2025 Jun 9;17(12):1957. doi: 10.3390/nu17121957 (PMC12196107; doi:10.3390/nu17121957)
Supplement: Supplementary file 1 [file nutrients-17-01957-s001.zip]

Archive with 1 entries (1 files):
- nutrients-3653352-supplementary.pdf
